# Supplementary material for: Feline Demodicosis Case Report—First Molecular Characterization of Demodex Mites in Romania
Source: Pathogens. 2021 Nov 12;10(11):1474. doi: 10.3390/pathogens10111474 (PMC8622192; doi:10.3390/pathogens10111474)
Supplement: Supplementary file 1 [file pathogens-10-01474-s001.zip]

Archive with 2 entries (2 files):
- Supplementary Materials/S1_sequencing result_260_P2_DEMODEX_F.pdf
- Supplementary Materials/S2_sequencing result_260_P2_DEMODEX_R.pdf
